# Supplementary material for: Chlorosis seedling lethality 1 encoding a MAP3K protein is essential for chloroplast development in rice
Source: BMC Plant Biol. 2022 Jan 6;22:20. doi: 10.1186/s12870-021-03404-9 (PMC8734211; doi:10.1186/s12870-021-03404-9)
Supplement: Supplementary file 2 — Additional file 2: Table S1. Segregation ratio of csl1 heterozygotes. Table S2. The primers used in this study [file 12870_2021_3404_MOESM2_ESM.xlsx]

## Sheet: Table S1
Supplemental Table 1. Segregation ratio of csl1 heterozygous.
Leaf color	Hygromycin positive No.	Seedling No.(O)	Theoretical No. (E)	O-E	(O-E)2	(O-E)2/E
Green	100	152	150	2	4	0.027
Yellow	48	48	50	-2	4	0.08
Total	148	200	200	-	-	0.107<χ20.01，1

## Sheet: Table S2
Supplemental Table 2. Primer used in this study.
Database accession	Amplification efficiency (%)	Primer name	Sequence(5'-3')
		For qPCR
Os10g0502450	95.8751	HemA-F	CGCTATTTCTGATGCTATGGGT
		HemA-R	TCTTGGGTGATGATTGTTTGG
Os10g0567400	96.7245	OsCao-F	TCAACCATTGGCATCTCAAA
		OsCao-R	CGTGATGCTGTCGCTAGTGT
Os01g0834400	91.9543	OsHAP3A-F	TCTGTTAAGGAAGAACCCAC
		OsHAP3A-R	TAGATTTGTGCCACCTGATA
Os05g0463800	95.6986	OsHAP3B-F	AACTGCAAAGGCTGGTGATGGCTCT
		OsHAP3B-R	TACATCTGAGAAGCAGCCTTGGCTC
Os05g0573500	96.8655	OsHAP3C-F	GGTCAATGGGCACGCTCGGATTCG
		OsHAP3C-F	GGAACTTTAGAAGCATCCTGCTTAC
Os09g0413300	94.5999	OsPPR1-F	CTTGCCGAGCAGGTCTACT
		OsPPR1-R	ACACCATATCACGGAACATCTC
Os05g0349700	93.9931	YGL1-F	TCTTGGTGCGAGCTACATTG
		YGL1-R	GCTTGCCTGAACTGAAAAGG
Os09g0346500	94.019	OsCAb1R-F	GATGATGATCGAGTTGGTGTTG
		OsCAb1R-R	CACCACGGATAAGTACCTAGAC
OrsajCp025	99.7763	psaA-F	TTAGAAATCCGCCAATCCA
		psaA-R	TGCTAGGCTCTACAACCATT
OrsajCp024	96.8145	psaB-F	GAGCAATATCGGTCAGCCACA
		psaB-R	ACCACTCAAGGAGCGGGAAC
OrsajCp002	94.585	psbA-F	ACCCTCATTAGCAGATTCGT
		psbA-R	GATTGTATTCCAGGCAGAGC
OrsajCp023	97.3622	rps14-F	TCACTCAAACTCAAAGGGTA
		rps14-R	AAGCGGCAGAAATTAGAAC
OrsajCp022	95.0478	atpA-F	TATCGGTCAAAGAGCATC
		atpA-R	CGTATAAGGAGCGAGGTA
OrsajCp041	95.2372	petA-F	TGCCATTTAGCGAATAAGCC
		petA-R	CCACATTCAACCCTCCCTTT
OrsajCp015	95.879	rpoB-F	TGGTACATATCCCTTATCTCAA
		rpoB-R	CTCCAGGACCCAAACAACTC
OrsajCp018	98.1367	rps2-F	GAGATGATAGAAGCGGGAGTT
		rps2-R	TAACATAATGACAACGAGCC
Os07g0435300	96.0253	psaE-F	CCGCCAAGCCGCCTCCCATT
		psaE-R	AGCTCGACGACGATCCATCC
Os08g0560900	91.2856	psaD-F	CCGCTCCAAGTACAAGATCA
		psaD-R	AAGAGCAGCCTGACAGATGA
Os01g0501800	93.3062	psbO-F	GCTCTACCGGCTACGACAAC
		psbO-R	TGACATCCTTGGGCACCTT
Os07g0141400	93.4816	psbP-F	AAGACAGATTCCGAGGGTGG
		psbP-R	TGATTCGCTAGGGATTAAAGAG
Os12g0291100	93.7643	rbcS-F	TGAGGGCATCAAGAAGTT
		rbcS-R	CGATGATACGGACAAAGG
Os03g0592500	91.2856	lhcb2-F	CCCCATCGAGAACCTCTTC
		lhcb2-R	CGGTGCGTGGCTACTACAA
Os01g0510100	94.9269	MKK6-F	AGGATAAGGATTTAGACCTGCG
		MKK6-R	TCCTCCCAATGACAAGTTACTC
Os02g0787300	92.5321	MKK4-F	CTGAGCATTCTCGAGTTCTACA
		MKK4-R	CTGATGAAGCTCTTGAACTCCG
Os03g0225100	95.6258	MKK10-2-F	GATCTATAGCCAATCGAGCCG
		MKK10-2-R	GGCAGAGATTATGTACACGTCA
Os06g0147800	99.1568	MKK1-F	CCAAAAGAATGCTTCGGATAGG
		MKK1-R	ATCTGTCATCATATCGGTTGCT
Os06g0191300	94.8365	MKK5-F	AAAATTCCCCTTCGGTGAGAAT
		MKK5-R	CGGATTCTTCTGAAGGCAGTAG
Os06g0473200	96.6151	MKK3-F	CTACGTGATCATTGGGTGAGTA
		MKK3-R	TTTCACCAGAATCTGACTCCTC
Os03g0285800	97.3186	OsMAPK3-F	TTACCTAGAGAGATTGCACGAC
		OsMAPK3-R	TGGTGATTCAATCTAGTACCGG
Os10g0533600	94.7989	OsMPK4-F	AATGCATTCGACAACCATATCG
		OsMPK4-R	GGGCGAATTATGTCCTTTATGG
Os06g0154500	98.7642	OsMPK6-F	TCCTTTATCAGATTCTCCGTGG
		OsMPK6-R	GAGGAATTCAACAGAAGTTCCG
Os03g0703400	97.3662	CSL1-F	CAATTCCACCGCAACTGATTC
		CSL1-R	TGTCTTTAGCCACAATTGAACG
Os03g0703300	96.362	Os03g0703300-F	GATTTGCTAACGATCCCGAAAA
		Os03g0703300-R	AGCACTGTCTATTGGGGTTAAA
Os03g0703600	93.9783	Os03g0703600-F	ATCACCAATGCCAAACATATCG
		Os03g0703600-R	AATAGAGCAGTTCTCCACGTAC
Os02g0634800	96.9558	UBC-F	CCGTTTGTAGAGCCATAATTGCA
		UBC-R	AGGTTGCCTGAGTCACAGTTAAGTG
Os02g0804300	96.4942	18S-F	ATGATAACTCGACGGATCGC
		18S-R	CTTGGATGTGGTAGCCGTTT
Os03g0718100	98.6921	ACTIN-F	CACATTCCAGCAGATGTGGA
		ACTIN-R	GCGATAACAGCTCCTCTTGG
Os01g0805900	91.0729	B-TUB-F	TACCGTGCCCTTACTGTTCC
		B-TUB-R	CGGTGGAATGTCACAGACAC
Os02g0601300	98.8138	GAPDH-F	GGGCTGCTAGCTTCAACATC
		GAPDH-R	TTGATTGCAGCCTTGATCTG
Os01g0328400	98.5055	UBQ5-F	AACCACTTCGACCGCCACT
		UBQ5-R	GTTCGATTTCCTCCTCCTTCC
Os02g0146600	94.2416	eIF-4a-F	CAGCAACTTGACTATGGATTGG
		eIF-4a-R	CACGCATGACCTTTTCAATTTG
		For IPCR
		48800+	TCCTAATGTGGAGTGGGTATG
		49651-	AGTTACAACCGAAGCAAGTTA
		5TF1	TCTATTTCTTTGCCCTCGGACGA
		5TR1	GCACCGATCGCCCTTCCCAACA
		C1	TGGCGTAATAGCGAAGAGGCC
		C2	AATGGCGAATGCTAGAGC
		H1	AATAACAGAGTCTAGCACCTCG
		H2	CTACCCAATCTTTTGTGC
		For vector construction
		p1300-CSL1-F	GGGGTACCGGATCCTAGCTAGTCAACTTAC
		p1300-CSL1-R	AACTGCAGCAGGAGCATTTTGTAGGTCATC
		gRT1	TGCAAATGGATCAGTAAAATGTTTTAGAGCTAGAAAT
		OsU6aT1	ATTTTACTGATCCATTTGCACGGCAGCCAAGCCAGCA
		GFP-CSL1F	GTGTTACTTCTGCAGGGTACCATGTTCTCGTGGAGCCGTAAGC
		GFP-CSL1R	GCCCTTGCTCACCATGGATCCATACGAGCTGATGGCAGGA
		BD-CSL1-1-F	CGGAATTCATGGCCCGCACCATTTCCG
		BD-CSL1-215-R	CGGGATCCCTTAATCTTCCTCTTGAACTTT
		BD-CSL1-216-F	CGGAATTCTCGTGGATGCGTGGTGCTC
		BD-CSL1-470-R	CGGGATCCAACAAATGGGTGTGACATAAG
		BD-CSL1-489-R	CGGGATCCATACGAGCTGATGGCAGGA
		AD-MKK4-F	TACCAGATTACGCTCATATGATGCGACCGGGCGGGCCG
		AD- MKK4-R	AGCTCGAGCTCGATGGATCCTGACGGAGGCGGTGCGAGGG
